# Supplementary material for: Intranasal Synechiae as Complications of Rhinosurgical Treatment—A Review of Current Knowledge
Source: J Clin Med. 2023 Oct 29;12(21):6831. doi: 10.3390/jcm12216831 (PMC10648208; doi:10.3390/jcm12216831)
Supplement: Supplementary file 1 [file jcm-12-06831-s001.zip]

Archive with 1 entries (1 files):
- jcm-2625102-supplementary.pdf
